# Supplementary material for: Testing the role of intraflagellar transport in flagellar length control using length-altering mutants of Chlamydomonas
Source: Philos Trans R Soc Lond B Biol Sci. 2019 Dec 30;375(1792):20190159. doi: 10.1098/rstb.2019.0159 (PMC7017341; doi:10.1098/rstb.2019.0159)
Supplement: Data files [file rstb20190159supp2.zip]

Archive with 13 entries (10 files):
- IFT_Injection_Data/
- IFT_Injection_Data/.DS_Store
- IFT_Injection_Data/kim_injection_data_lf1.csv
- IFT_Injection_Data/kim_injection_data_lf2-1.csv
- IFT_Injection_Data/kim_injection_data_lf4_V13.csv
- IFT_Injection_Data/kim_injection_data_wt.csv
- __MACOSX/
- __MACOSX/IFT_Injection_Data/
- __MACOSX/IFT_Injection_Data/._.DS_Store
- __MACOSX/IFT_Injection_Data/._kim_injection_data_lf1.csv
- __MACOSX/IFT_Injection_Data/._kim_injection_data_lf2-1.csv
- __MACOSX/IFT_Injection_Data/._kim_injection_data_lf4_V13.csv
- __MACOSX/IFT_Injection_Data/._kim_injection_data_wt.csv
