# Supplementary material for: Testing the role of intraflagellar transport in flagellar length control using length-altering mutants of Chlamydomonas
Source: Philos Trans R Soc Lond B Biol Sci. 2019 Dec 30;375(1792):20190159. doi: 10.1098/rstb.2019.0159 (PMC7017341; doi:10.1098/rstb.2019.0159)
Supplement: Data files [file rstb20190159supp2.zip › IFT_Injection_Data/kim_injection_data_lf1.csv]

0.8578287420822557	2.602416079077107
0.9295624064364831	2.5852813843682103
0.9295624064364831	2.5634167310037497
1.0130894491624693	2.6345395205666002
1.0586383598048124	2.6420087560196066
1.0586383598048124	2.7178757628476706
1.0606645506869896	2.7618301396085774
1.1189998447439964	2.6395166609198166
1.1041219232809478	2.612258273449572
1.0130894491624693	2.532160503215648
1.0606645506869896	2.532160503215648
1.1189998447439964	2.529772023326031
1.160401149065158	2.5441367714639624
1.0287058581399542	2.431464303191945
1.0586383598048124	2.3905106842488095
1.0445629884373122	2.3635922093258226
1.0425675564209782	2.3369768513464053
1.0405759362848044	2.3063041549946264
1.0287058581399542	2.2610482893721975
1.121141565060079	2.2911191052558824
1.1168622157630812	2.3215898480107278
1.158184431040236	2.325975767609181
1.160401149065158	2.374771206191371
1.160401149065158	2.3815039673238547
1.1189998447439964	2.399551464081439
1.1041219232809478	2.4200184292680866
1.2010355058770679	2.399551464081439
