# Supplementary material for: Testing the role of intraflagellar transport in flagellar length control using length-altering mutants of Chlamydomonas
Source: Philos Trans R Soc Lond B Biol Sci. 2019 Dec 30;375(1792):20190159. doi: 10.1098/rstb.2019.0159 (PMC7017341; doi:10.1098/rstb.2019.0159)
Supplement: Data files [file rstb20190159supp2.zip › IFT_Injection_Data/kim_injection_data_lf2-1.csv]

0.7826004078356802	2.2589155381655655
0.8240652758559004	2.452203468819741
0.8545544465438708	2.404084667826635
0.9882168026976597	2.3325701878221388
0.995804178394652	2.510745112225426
1.0366041025394606	2.532160503215648
1.1297495165140548	2.55616968343647
1.131911811265897	2.449890409018403
1.0566160395615551	2.323781773058829
1.0586383598048124	2.297614702651346
1.2407180925085164	2.2482819202175057
1.1873350301958792	2.1793444914429525
