# Supplementary material for: Testing the role of intraflagellar transport in flagellar length control using length-altering mutants of Chlamydomonas
Source: Philos Trans R Soc Lond B Biol Sci. 2019 Dec 30;375(1792):20190159. doi: 10.1098/rstb.2019.0159 (PMC7017341; doi:10.1098/rstb.2019.0159)
Supplement: Data files [file rstb20190159supp2.zip › IFT_Injection_Data/kim_injection_data_lf4_V13.csv]

0.5874567979528288	2.575540830705855
0.5874567979528288	2.5154883816723803
0.9050083069008487	2.399551464081439
1.0111541411488345	2.456836142098575
1.1041219232809478	2.5489431240316525
1.131911811265897	2.4291708057682544
1.1020127156409687	2.299783991607335
1.1297495165140548	2.3172121986148246
1.182803023279788	2.3215898480107278
1.2670910362168584	2.4177357282530956
1.5817484487489029	2.517863375686383
1.3265941578204463	2.227164618749025
1.131911811265897	2.21668046506418
1.3265941578204463	2.1225123544333484
