# Supplementary material for: Testing the role of intraflagellar transport in flagellar length control using length-altering mutants of Chlamydomonas
Source: Philos Trans R Soc Lond B Biol Sci. 2019 Dec 30;375(1792):20190159. doi: 10.1098/rstb.2019.0159 (PMC7017341; doi:10.1098/rstb.2019.0159)
Supplement: Data files [file rstb20190159supp2.zip › IFT_Injection_Data/kim_injection_data_wt.csv]

0.4108525410643881	2.9254825097361956
0.4983783436252269	2.9254825097361956
0.5187978187153044	3.0351590811821207
0.536964825612791	2.908964600830652
0.6898137549470099	3.2454912997649332
0.5079996792936571	2.8012033612674854
0.5178067575835889	2.7801349618867865
0.5288133581578907	2.759225022066219
0.5643349593105637	2.7722752291837227
0.5654150735331956	2.7514244039529427
0.5654150735331956	2.702530046673366
0.536964825612791	2.699980864400217
0.5187978187153044	2.5441367714639624
0.5568317132262033	2.5369442303615077
0.5187978187153044	2.424590298957575
0.5547063104449649	2.43375996601727
0.5654150735331956	2.440659967357305
0.5643349593105637	2.4475795310285298
0.5796461301105328	2.513115627889767
0.5908363635105895	2.489510838889745
0.6057072541370554	2.5877222733252503
0.6068665532539204	2.6545045695892067
0.5897076869164405	2.6545045695892067
0.5965122329107383	2.710192043420747
0.6233316637283999	2.723010341026778
0.6390204357265235	2.756622361821039
0.6898137549470099	2.723010341026778
0.669029100934779	2.6746209176070885
0.6819448980081807	2.664543759765805
0.6924568329969509	2.657010815497099
0.6898137549470099	2.607332532211296
0.6551040818841544	2.6320544708806564
0.6390204357265235	2.647000007162542
0.6305241916022023	2.644503204026684
0.6390204357265235	2.5585830866313204
0.6703095954980737	2.5706843248198887
0.629319699223166	2.517863375686383
0.6221409112583557	2.5060107868090657
0.629319699223166	2.3635922093258226
0.6703095954980737	2.4918613062515647
0.6884960015255642	2.5154883816723803
0.707175829348622	2.513115627889767
0.7058249091009393	2.4848165533641176
0.727752694466897	2.4754545206177023
0.7263624661679935	2.43375996601727
0.7403851001635152	2.426879471703666
0.7474976094704495	2.413176783718035
0.6991089194155636	2.413176783718035
0.6911340304950563	2.44296431225308
0.6741658028479179	2.461477567368009
0.6845578258865659	2.301955328693748
0.6911340304950563	2.241925791764645
0.7139693138025504	2.2208681911190484
0.7403851001635152	2.252529347361098
0.7561228690305984	2.267458632398787
0.754678445096525	2.297614702651346
0.754678445096525	2.3172121986148246
0.7604727494209793	2.3215898480107278
0.7333402670444382	2.339183304007148
0.7263624661679935	2.3063041549946264
0.7249748936266541	2.293282261404802
0.7333402670444382	2.284641871594545
0.7663115415174411	2.383752460184298
0.7961848657501387	2.3950268082615596
0.7871026101985223	2.3546869130242016
0.8115554410279171	2.3725311849679027
0.7721951629561398	2.404084667826635
0.7721951629561398	2.431464303191945
0.791630713169022	2.4475795310285298
0.7992355134463723	2.461477567368009
0.8146649823455671	2.482472731019696
0.7961848657501387	2.501285388558207
0.7840982732739185	2.4707867400465333
0.8038334154932891	2.529772023326031
0.7781239579298284	2.553758556702764
0.7403851001635152	2.546538813805742
0.7474976094704495	2.5852813843682103
0.7474976094704495	2.622137690459433
0.8084577686961885	2.7880169778745376
0.8084577686961885	2.699980864400217
0.8561900290937329	2.7436458390040386
0.8644150184257555	2.6898081579953974
0.9119568206425814	2.699980864400217
0.9015539289858655	2.602416079077107
0.8794196227178813	2.607332532211296
0.9015539289858655	2.5682595070389507
0.867727095555061	2.546538813805742
0.8561900290937329	2.5154883816723803
0.8209198540208573	2.553758556702764
0.7931458622453981	2.5852813843682103
0.8399740903802916	2.498926031858196
0.8660694737102534	2.4871625886243605
0.8660694737102534	2.4661277611621975
0.8660694737102534	2.456836142098575
0.8335740379023747	2.463801567164905
0.8383694851899971	2.436057796288689
0.8464232814708065	2.406354480216485
0.8464232814708065	2.374771206191371
0.8209198540208573	2.3436024609509167
0.8272227496330078	2.345815169169533
0.83198165875279	2.350246854953146
0.8415817667198372	2.341391839886364
0.8594705915009725	2.312842803826965
0.8594705915009725	2.3084816480820485
0.8448063563701532	2.3084816480820485
0.8335740379023747	2.3150264703683967
0.8069133692359666	2.2738871495165323
0.7961848657501387	2.241925791764645
0.7992355134463723	2.2187733400994385
0.8162242180788747	2.2653198345867422
0.8240652758559004	2.2631830542122002
0.8464232814708065	2.2760340361441815
0.8240652758559004	2.244042502131536
0.8777396646010527	2.2653198345867422
0.8777396646010527	2.2376983589576023
0.9015539289858655	2.250404631712105
0.9050083069008487	2.278182949751135
0.8981127362833148	2.2889579895206547
0.8946846784658055	2.3084816480820485
0.9102147066125341	2.3063041549946264
0.9295624064364831	2.244042502131536
0.9456978457522144	2.227164618749025
0.9224797496607263	2.1958599846701894
0.9313415511792483	2.156838319211331
0.9172031942856284	2.144660342155529
0.8861716705019838	2.15480386486136
0.8644150184257555	2.15480386486136
0.8224910613248532	2.1793444914429525
0.7961848657501387	2.1731832563211113
0.8084577686961885	2.0477461549582268
0.9050083069008487	2.0265990036789834
0.995804178394652	2.2482819202175057
0.9806872378345803	2.3172121986148246
0.999619683880124	2.3281718336157007
0.9438912761340283	2.3369768513464053
0.9015539289858655	2.3680574792797358
0.8760629157135859	2.3905106842488095
0.8794196227178813	2.404084667826635
0.8946846784658055	2.424590298957575
0.8946846784658055	2.4545187124925
0.9015539289858655	2.4661277611621975
0.9102147066125341	2.438357796052593
0.9154510580912381	2.4291708057682544
0.8981127362833148	2.513115627889767
0.9349100628148403	2.498926031858196
0.9366994427550125	2.532160503215648
0.9806872378345803	2.529772023326031
0.9844448215208855	2.5585830866313204
0.9863290089800857	2.5999613300746645
0.9657997820435575	2.422303285491301
0.9750777374439334	2.43375996601727
0.97694399668414	2.408626435645785
1.0169711845823637	2.377013342327011
